# Supplementary material for: Using C. elegans Forward and Reverse Genetics to Identify New Compounds with Anthelmintic Activity
Source: PLoS Negl Trop Dis. 2016 Oct 18;10(10):e0005058. doi: 10.1371/journal.pntd.0005058 (PMC5068747; doi:10.1371/journal.pntd.0005058)
Supplement: S1 Table — (XLSX) [file pntd.0005058.s006.xlsx]

## Sheet: CCBN Library Pl 326-370
POSITIVELY CONFIRMED DRUGS - CCBN Library					33 total
Plate	Well	Drug Name	Synopsis of Drug	Worm Reaction in Drug	Structure
326	F2	Trichlorfon	organophosphate acetylcholinesterase inhibitor insecticide used to treat schistosomiasis but no longer commercially available	VERY unhappy, unc-ish, a few dpy/hypercontracted animals
327	H7	Ivermectin	broad-spectrum antiparasitic avermectin medicine traditionally used against worms	appears dead/paralyzed no progeny
328	D11	Camptothecine (S, +)	cytotoxic quinoline alkaloid - inhibits DNA enzyme topoisomerase I anti-cancer drug - 2 analogs used in chemotherapy today	unc-ish, few progeny, sickly gonads not developed properly ie. Adults but not eggs, etc.
328	E11	Fenbendazole	broad-spectrum anthelmintic insecticide used against gastrointestinal parasites incl roundworms	UNC (lots of worms)
328	G8	Clemizole Hydrochloride	antihistamine	mostly young ones, a few adults but look sterile, a little unc
332	H11	Prenylamine Lactate	calcium channel blocker used as a vasodilator to treat angina pectoris	few progeny, not starved stalls at late larval?
334	B11	Avermectin B1	insecticide (ivermectin is derived from this)	adults DEAD
339	D11	Methiazole	broad spectrum anthelmintic efficient in cases of polyinvasion, esp against Echinococcus	UNC! Lots of worms
339	G11	Parbendazole	Benzimidazole-related substance antihelmintic related to fenbendazole	UNC! Lots of worms in 1, not starved in 2
340	D7	12-Deoxyphorbol 13-phenylacetate 20-acetate	activator of Protein Kinase C ß1 isozyme	Adults DEAD, only L1s/2s, not starved
340	D11	Mezerein	toxic diterpene ester found in sap of Daphne mezereum plants	Adults DEAD, only L1s/2s, not starved
340	E5	Aristolochic acid A	carcinogenic, mutagenic, nephrotoxic compound	SLOW, 1:only L2s, not starved, 2:1 sterile adult?
340	F6	12-Deoxyphorbol 13-acetate	Also called Prostratin? Protein kinase C activator Antiviral properties	SLOW only L1/2s (& orig adults), lots unhatched eggs
340	F11	Phorbol 12, 13-dibutyrate	phorbol ester one of the constituents of croton oil activator of protein kinase C weak tumor promoter	SLOW only L1/2s (one gen. only), not starved
340	G4	Camptothecin	cytotoxic quinoline alkaloid - inhibits DNA enzyme topoisomerase I anti-cancer drug - 2 analogs used in chemotherapy today	SLOW - progeny paralyzed, only adults moving, not starved
340	G5	Deguelin	derivative of rotenone naturally-occurring insecticide displays anti-cancer activity high doses suspected of having negative effects on the heart, lungs and nerves	SLOW, VERY few progeny, not starved, not very mobile
340	H11	Ryanodine	poisonous alkaloid originally used as an insecticide binds to ryanodine receptor (Ca channel) in skeletal and heart muscle causes massive muscular contractions	UNC! 1: lots and starved, 2: few, not starved, less uncish
341	D7	Rotenone	odourless, colourless crystalline ketonic chemical used as broad-spectrum insecticide, piscicide and pesticide	SLOW, only one gen., few, not starved
350	A10	(-)-Tetramisole hydrochloride	stereoisomer is Levamisole (structure) used in humans to treat parasitic worm infections, and in combo with other forms of chemotherapy for certain cancers removed from human marketplace still used as dewormer in livestock	UNC! Paralyzed, lots of worms, 1 starved, 1 not
350	F10	R(+)-Lisuride hydrogen maleate	Lisuride is the drug, h-m makes it a salt antiparkinson agent used to lower prolactin not available in the US, was not commercially successful compared to other dopamine receptor anti-parkinsonian compounds	UNCish, starved but slow, lots of worms
354	C7	Tyrphostin AG 879	Inhibits ErbB2 kinase activity, inhibits also expression of RAF1 and HER2	SLOW! Only on 2nd gen, ns
355	G5	VUF 5574	Potent, selective, competitive antagonist for the human Adenosine A3 receptors, which are potentially involved in apoptosis	uncish adults, starved
357	D3	Quinalizarin	Inhibitor of the enzyme proteine kinase CK2	SLOW, unc, ns
358	C7	Chlorpyrifos	Cristalline organophosphate insecticide, It acts on the nervous system of insects by inhibiting acetylcholinesterase.	both DEAD!
359	A9	Hydroxyprogesterone Caproate	synthetic steroid hormone that is similar to medroxyprogesterone acetate. Used against preterm birth	slower, one starved one not
359	H7	Gentian Violet	A dye that is a mixture of violet rosanilinis with antibacterial, antifungal, and anthelmintic properties.	SLOW! Ns, uncish, only 1 gen past
361	D5	Camptothecin	see above (isomer	SLOW 1 well only 3 worms (dead ones, unhatched eggs present), other starved, lots of babies, 2nd gen
363	E9	Prieuranin Acetate	no info?	SLOW, barely 1 gen, ns; one well = only 1 worm
363	F9	Prieurianin	Also named endonesin 1. It is a small molecule which stabilizes actin, a vesicle trafficking inhibitor. Pri also affected microfilaments in mammalian cells	SLOW! Only orig adults, one well = dead, ns
365	A3	Dihydrorotenone	binding to mitochondrial complex 1 (ubiquinone reductase)	SLOW uncish only 1 gen ns
366	B7	Methyl Parathione	It is a potent insecticide and acaricide. It acts on the enzyme acetylcholinesterase. After being ingested by insects (and unintentionally, by humans), the parathion becomes oxidized by oxidases to give paraoxon, replacing the double bonded sulfur with oxygen. cholinesterase inhibitor.	SLOW, UNC, ns, 1 gen only
366	C11	Aldicarb	A cholinesterase inhibitor, which is effective against thrips, aphids, spider mites, lygus, fleahoppers, and leafminers, but is primarily used as a nematicid.	UNC adults, but definitely STARVED
363	F2	Carmofur	Inhibitor of Acid Ceramidase, an enzyme which cleaves fatty acid from ceramide and produces sphingosine (cell proliferation, differentiation, apoptosis, adhesion and migration). The rate of AC is anormally high in several human tumor. Carmofur induces Leukoencephalopathy.
