# Supplementary material for: Using C. elegans Forward and Reverse Genetics to Identify New Compounds with Anthelmintic Activity
Source: PLoS Negl Trop Dis. 2016 Oct 18;10(10):e0005058. doi: 10.1371/journal.pntd.0005058 (PMC5068747; doi:10.1371/journal.pntd.0005058)
Supplement: S1 Software — (ZIP) [file pntd.0005058.s008.zip]

Archive with 30 entries (27 files):
- ScannerProject.ini
- __MACOSX/
- __MACOSX/._ScannerProject.ini
- ScannerProject.jar
- __MACOSX/._ScannerProject.jar
- ScannerProjectUserDocument.doc
- __MACOSX/._ScannerProjectUserDocument.doc
- ScannerTemplates/
- ScannerTemplates/MultiScanTemplate1x1.xlsx
- __MACOSX/ScannerTemplates/
- __MACOSX/ScannerTemplates/._MultiScanTemplate1x1.xlsx
- ScannerTemplates/MultiScanTemplate3x4.xlsx
- __MACOSX/ScannerTemplates/._MultiScanTemplate3x4.xlsx
- ScannerTemplates/MultiScanTemplate4x6.xlsx
- __MACOSX/ScannerTemplates/._MultiScanTemplate4x6.xlsx
- ScannerTemplates/MultiScanTemplate6x8.xlsx
- __MACOSX/ScannerTemplates/._MultiScanTemplate6x8.xlsx
- ScannerTemplates/MultiScanTemplate8x12.xlsx
- __MACOSX/ScannerTemplates/._MultiScanTemplate8x12.xlsx
- ScannerTemplates/SingleScanTemplate1x1.xlsx
- __MACOSX/ScannerTemplates/._SingleScanTemplate1x1.xlsx
- ScannerTemplates/SingleScanTemplate3x4.xlsx
- __MACOSX/ScannerTemplates/._SingleScanTemplate3x4.xlsx
- ScannerTemplates/SingleScanTemplate4x6.xlsx
- __MACOSX/ScannerTemplates/._SingleScanTemplate4x6.xlsx
- ScannerTemplates/SingleScanTemplate6x8.xlsx
- __MACOSX/ScannerTemplates/._SingleScanTemplate6x8.xlsx
- ScannerTemplates/SingleScanTemplate8x12.xlsx
- __MACOSX/ScannerTemplates/._SingleScanTemplate8x12.xlsx
- __MACOSX/._ScannerTemplates
