# Supplementary material for: Using C. elegans Forward and Reverse Genetics to Identify New Compounds with Anthelmintic Activity
Source: PLoS Negl Trop Dis. 2016 Oct 18;10(10):e0005058. doi: 10.1371/journal.pntd.0005058 (PMC5068747; doi:10.1371/journal.pntd.0005058)
Supplement: S1 Software — (ZIP) [file pntd.0005058.s008.zip › ScannerProject.ini]

This is the settings file for the scanner project.  Each setting must be on its own line.  It is case sensitive.  The ScannerProject must be restarted for changes to be in effect.

//The radius of each well in pixels
WellRadius1x1=137.4
WellRadius3x4=489.7
WellRadius4x6=356.2
WellRadius6x8=145.0
WellRadius8x12=137.4

//The horizontal position of the centre of the first well in the top left corner of the image in pixels
FirstWellPositionX1x1=389
FirstWellPositionX3x4=573
FirstWellPositionX4x6=425
FirstWellPositionX6x8=365
FirstWellPositionX8x12=389

//The vertical position of the centre of the first well in the top left corner of the image in pixels
FirstWellPositionY1x1=463
FirstWellPositionY3x4=883
FirstWellPositionY4x6=334
FirstWellPositionY6x8=499
FirstWellPositionY8x12=463

//The distance between each row in pixels, using the distance between the centre of the well as the reference
RowWellSpacing3x4=1238.3
RowWellSpacing4x6=900.1
RowWellSpacing6x8=426.0
RowWellSpacing8x12=426

//The distance between each column in pixels, using the distance between the centre of the well as the reference
ColumnWellSpacing3x4=1201.9
ColumnWellSpacing4x6=887.2
ColumnWellSpacing6x8=420.0
ColumnWellSpacing8x12=417.9

//A pixel difference of greater than this will be considered different when comparing images
PixelThreshold=5

//A difference in number of changed pixels will be considered red when less than this value
RedDifference1x1=50
RedDifference3x4=50
RedDifference4x6=50
RedDifference6x8=50
RedDifference8x12=50

//A difference in number of changed pixels will be considered yellow when less than this value (green if it is larger)
YellowDifference1x1=4000
YellowDifference3x4=4000
YellowDifference4x6=4000
YellowDifference6x8=4000
YellowDifference8x12=4000
