# Supplementary material for: Using C. elegans Forward and Reverse Genetics to Identify New Compounds with Anthelmintic Activity
Source: PLoS Negl Trop Dis. 2016 Oct 18;10(10):e0005058. doi: 10.1371/journal.pntd.0005058 (PMC5068747; doi:10.1371/journal.pntd.0005058)
Supplement: S1 Software — (ZIP) [file pntd.0005058.s008.zip › ScannerTemplates/MultiScanTemplate3x4.xlsx]

## Sheet: Scanner Data
A01	A02	A03	A04	B01	B02	B03	B04	C01	C02	C03	C04
