# Supplementary material for: Using C. elegans Forward and Reverse Genetics to Identify New Compounds with Anthelmintic Activity
Source: PLoS Negl Trop Dis. 2016 Oct 18;10(10):e0005058. doi: 10.1371/journal.pntd.0005058 (PMC5068747; doi:10.1371/journal.pntd.0005058)
Supplement: S1 Software — (ZIP) [file pntd.0005058.s008.zip › ScannerTemplates/MultiScanTemplate6x8.xlsx]

## Sheet: Scanner Data
A01	A02	A03	A04	A05	A06	A07	A08	B01	B02	B03	B04	B05	B06	B07	B08	C01	C02	C03	C04	C05	C06	C07	C08	D01	D02	D03	D04	D05	D06	D07	D08	E01	E02	E03	E04	E05	E06	E07	E08	F01	F02	F03	F04	F05	F06	F07	F08
