# Supplementary material for: Using C. elegans Forward and Reverse Genetics to Identify New Compounds with Anthelmintic Activity
Source: PLoS Negl Trop Dis. 2016 Oct 18;10(10):e0005058. doi: 10.1371/journal.pntd.0005058 (PMC5068747; doi:10.1371/journal.pntd.0005058)
Supplement: S1 Software — (ZIP) [file pntd.0005058.s008.zip › ScannerTemplates/SingleScanTemplate3x4.xlsx]

## Sheet: Scanner Data
A01	96
A02	95
A03	94
A04	93
B01	84
B02	83
B03	82
B04	81
C01	72
C02	71
C03	70
C04	69

## Sheet: Wells
96	95	94	93
A01	A02	A03	A04
84	83	82	81
B01	B02	B03	B04
72	71	70	69
C01	C02	C03	C04

## Sheet: 15000 Graph
Low	High
0	200	12
200	400	0
400	600	0
600	800	0
800	1000	0
1000	1200	0
1200	1400	0
1400	1600	0
1600	1800	0
1800	2000	0
2000	2200	0
2200	2400	0
2400	2600	0
2600	2800	0
2800	3000	0
3000	3200	0
3200	3400	0
3400	3600	0
3600	3800	0
3800	4000	0
4000	4200	0
4200	4400	0
4400	4600	0
4600	4800	0
4800	5000	0
5000	5200	0
5200	5400	0
5400	5600	0
5600	5800	0
5800	6000	0
6000	6200	0
6200	6400	0
6400	6600	0
6600	6800	0
6800	7000	0
7000	7200	0
7200	7400	0
7400	7600	0
7600	7800	0
7800	8000	0
8000	8200	0
8200	8400	0
8400	8600	0
8600	8800	0
8800	9000	0
9000	9200	0
9200	9400	0
9400	9600	0
9600	9800	0
9800	10000	0
10000	10200	0
10200	10400	0
10400	10600	0
10600	10800	0
10800	11000	0
11000	11200	0
11200	11400	0
11400	11600	0
11600	11800	0
11800	12000	0
12000	12200	0
12200	12400	0
12400	12600	0
12600	12800	0
12800	13000	0
13000	13200	0
13200	13400	0
13400	13600	0
13600	13800	0
13800	14000	0
14000	14200	0
14200	14400	0
14400	14600	0
14600	14800	0
14800	15000	0
15000	15000 +	0
		12

## Sheet: 2000 Graph
Low	High
0	10	0
10	20	0
20	30	0
30	40	0
40	50	0
50	60	0
60	70	1
70	80	3
80	90	4
90	100	4
100	110	0
110	120	0
120	130	0
130	140	0
140	150	0
150	160	0
160	170	0
170	180	0
180	190	0
190	200	0
200	210	0
210	220	0
220	230	0
230	240	0
240	250	0
250	260	0
260	270	0
270	280	0
280	290	0
290	300	0
300	310	0
310	320	0
320	330	0
330	340	0
340	350	0
350	360	0
360	370	0
370	380	0
380	390	0
390	400	0
400	410	0
410	420	0
420	430	0
430	440	0
440	450	0
450	460	0
460	470	0
470	480	0
480	490	0
490	500	0
500	510	0
510	520	0
520	530	0
530	540	0
540	550	0
550	560	0
560	570	0
570	580	0
580	590	0
590	600	0
600	610	0
610	620	0
620	630	0
630	640	0
640	650	0
650	660	0
660	670	0
670	680	0
680	690	0
690	700	0
700	710	0
710	720	0
720	730	0
730	740	0
740	750	0
750	760	0
760	770	0
770	780	0
780	790	0
790	800	0
800	810	0
810	820	0
820	830	0
830	840	0
840	850	0
850	860	0
860	870	0
870	880	0
880	890	0
890	900	0
900	910	0
910	920	0
920	930	0
930	940	0
940	950	0
950	960	0
960	970	0
970	980	0
980	990	0
990	1000	0
1000	1010	0
1010	1020	0
1020	1030	0
1030	1040	0
1040	1050	0
1050	1060	0
1060	1070	0
1070	1080	0
1080	1090	0
1090	1100	0
1100	1110	0
1110	1120	0
1120	1130	0
1130	1140	0
1140	1150	0
1150	1160	0
1160	1170	0
1170	1180	0
1180	1190	0
1190	1200	0
1200	1210	0
1210	1220	0
1220	1230	0
1230	1240	0
1240	1250	0
1250	1260	0
1260	1270	0
1270	1280	0
1280	1290	0
1290	1300	0
1300	1310	0
1310	1320	0
1320	1330	0
1330	1340	0
1340	1350	0
1350	1360	0
1360	1370	0
1370	1380	0
1380	1390	0
1390	1400	0
1400	1410	0
1410	1420	0
1420	1430	0
1430	1440	0
1440	1450	0
1450	1460	0
1460	1470	0
1470	1480	0
1480	1490	0
1490	1500	0
1500	1510	0
1510	1520	0
1520	1530	0
1530	1540	0
1540	1550	0
1550	1560	0
1560	1570	0
1570	1580	0
1580	1590	0
1590	1600	0
1600	1610	0
1610	1620	0
1620	1630	0
1630	1640	0
1640	1650	0
1650	1660	0
1660	1670	0
1670	1680	0
1680	1690	0
1690	1700	0
1700	1710	0
1710	1720	0
1720	1730	0
1730	1740	0
1740	1750	0
1750	1760	0
1760	1770	0
1770	1780	0
1780	1790	0
1790	1800	0
1800	1810	0
1810	1820	0
1820	1830	0
1830	1840	0
1840	1850	0
1850	1860	0
1860	1870	0
1870	1880	0
1880	1890	0
1890	1900	0
1900	1910	0
1910	1920	0
1920	1930	0
1930	1940	0
1940	1950	0
1950	1960	0
1960	1970	0
1970	1980	0
1980	1990	0
1990	2000	0
2000	2000+	0
		12
