# Supplementary material for: Using C. elegans Forward and Reverse Genetics to Identify New Compounds with Anthelmintic Activity
Source: PLoS Negl Trop Dis. 2016 Oct 18;10(10):e0005058. doi: 10.1371/journal.pntd.0005058 (PMC5068747; doi:10.1371/journal.pntd.0005058)
Supplement: S1 Software — (ZIP) [file pntd.0005058.s008.zip › ScannerTemplates/SingleScanTemplate4x6.xlsx]

## Sheet: Scanner Data
A01	96
A02	95
A03	94
A04	93
A05	92
A06	91
B01	84
B02	83
B03	82
B04	81
B05	80
B06	79
C01	72
C02	71
C03	70
C04	69
C05	68
C06	67
D01	60
D02	59
D03	58
D04	57
D05	56
D06	55

## Sheet: Wells
96	95	94	93	92	91
A01	A02	A03	A04	A05	A06
84	83	82	81	80	79
B01	B02	B03	B04	B05	B06
72	71	70	69	68	67
C01	C02	C03	C04	C05	C06
60	59	58	57	56	55
D01	D02	D03	D04	D05	D06

## Sheet: 15000 Graph
Low	High
0	200	24
200	400	0
400	600	0
600	800	0
800	1000	0
1000	1200	0
1200	1400	0
1400	1600	0
1600	1800	0
1800	2000	0
2000	2200	0
2200	2400	0
2400	2600	0
2600	2800	0
2800	3000	0
3000	3200	0
3200	3400	0
3400	3600	0
3600	3800	0
3800	4000	0
4000	4200	0
4200	4400	0
4400	4600	0
4600	4800	0
4800	5000	0
5000	5200	0
5200	5400	0
5400	5600	0
5600	5800	0
5800	6000	0
6000	6200	0
6200	6400	0
6400	6600	0
6600	6800	0
6800	7000	0
7000	7200	0
7200	7400	0
7400	7600	0
7600	7800	0
7800	8000	0
8000	8200	0
8200	8400	0
8400	8600	0
8600	8800	0
8800	9000	0
9000	9200	0
9200	9400	0
9400	9600	0
9600	9800	0
9800	10000	0
10000	10200	0
10200	10400	0
10400	10600	0
10600	10800	0
10800	11000	0
11000	11200	0
11200	11400	0
11400	11600	0
11600	11800	0
11800	12000	0
12000	12200	0
12200	12400	0
12400	12600	0
12600	12800	0
12800	13000	0
13000	13200	0
13200	13400	0
13400	13600	0
13600	13800	0
13800	14000	0
14000	14200	0
14200	14400	0
14400	14600	0
14600	14800	0
14800	15000	0
15000	15000 +	0
		24

## Sheet: 2000 Graph
Low	High
0	10	0
10	20	0
20	30	0
30	40	0
40	50	0
50	60	5
60	70	4
70	80	4
80	90	5
90	100	6
100	110	0
110	120	0
120	130	0
130	140	0
140	150	0
150	160	0
160	170	0
170	180	0
180	190	0
190	200	0
200	210	0
210	220	0
220	230	0
230	240	0
240	250	0
250	260	0
260	270	0
270	280	0
280	290	0
290	300	0
300	310	0
310	320	0
320	330	0
330	340	0
340	350	0
350	360	0
360	370	0
370	380	0
380	390	0
390	400	0
400	410	0
410	420	0
420	430	0
430	440	0
440	450	0
450	460	0
460	470	0
470	480	0
480	490	0
490	500	0
500	510	0
510	520	0
520	530	0
530	540	0
540	550	0
550	560	0
560	570	0
570	580	0
580	590	0
590	600	0
600	610	0
610	620	0
620	630	0
630	640	0
640	650	0
650	660	0
660	670	0
670	680	0
680	690	0
690	700	0
700	710	0
710	720	0
720	730	0
730	740	0
740	750	0
750	760	0
760	770	0
770	780	0
780	790	0
790	800	0
800	810	0
810	820	0
820	830	0
830	840	0
840	850	0
850	860	0
860	870	0
870	880	0
880	890	0
890	900	0
900	910	0
910	920	0
920	930	0
930	940	0
940	950	0
950	960	0
960	970	0
970	980	0
980	990	0
990	1000	0
1000	1010	0
1010	1020	0
1020	1030	0
1030	1040	0
1040	1050	0
1050	1060	0
1060	1070	0
1070	1080	0
1080	1090	0
1090	1100	0
1100	1110	0
1110	1120	0
1120	1130	0
1130	1140	0
1140	1150	0
1150	1160	0
1160	1170	0
1170	1180	0
1180	1190	0
1190	1200	0
1200	1210	0
1210	1220	0
1220	1230	0
1230	1240	0
1240	1250	0
1250	1260	0
1260	1270	0
1270	1280	0
1280	1290	0
1290	1300	0
1300	1310	0
1310	1320	0
1320	1330	0
1330	1340	0
1340	1350	0
1350	1360	0
1360	1370	0
1370	1380	0
1380	1390	0
1390	1400	0
1400	1410	0
1410	1420	0
1420	1430	0
1430	1440	0
1440	1450	0
1450	1460	0
1460	1470	0
1470	1480	0
1480	1490	0
1490	1500	0
1500	1510	0
1510	1520	0
1520	1530	0
1530	1540	0
1540	1550	0
1550	1560	0
1560	1570	0
1570	1580	0
1580	1590	0
1590	1600	0
1600	1610	0
1610	1620	0
1620	1630	0
1630	1640	0
1640	1650	0
1650	1660	0
1660	1670	0
1670	1680	0
1680	1690	0
1690	1700	0
1700	1710	0
1710	1720	0
1720	1730	0
1730	1740	0
1740	1750	0
1750	1760	0
1760	1770	0
1770	1780	0
1780	1790	0
1790	1800	0
1800	1810	0
1810	1820	0
1820	1830	0
1830	1840	0
1840	1850	0
1850	1860	0
1860	1870	0
1870	1880	0
1880	1890	0
1890	1900	0
1900	1910	0
1910	1920	0
1920	1930	0
1930	1940	0
1940	1950	0
1950	1960	0
1960	1970	0
1970	1980	0
1980	1990	0
1990	2000	0
2000	2000+	0
		24
